# Supplementary material for: Non-Phenomenological Description of the Time-Resolved Emission in Solution with Quantum–Classical Vibronic Approaches—Application to Coumarin C153 in Methanol
Source: Molecules. 2023 May 5;28(9):3910. doi: 10.3390/molecules28093910 (PMC10180259; doi:10.3390/molecules28093910)
Supplement: Supplementary file 1 [file molecules-28-03910-s001.zip]

Archive with 1 entries (1 files):
- molecules-2303104-supplementary.pdf
